# Supplementary material for: Dental Pulp Inflammation Initiates the Occurrence of Mast Cells Expressing the α1 and β1 Subunits of Soluble Guanylyl Cyclase
Source: Int J Mol Sci. 2023 Jan 4;24(2):901. doi: 10.3390/ijms24020901 (PMC9861465; doi:10.3390/ijms24020901)
Supplement: Supplementary file 1 [file ijms-24-00901-s001.zip]

Archive with 1 entries (1 files):
- ijms-2049935-supplementary.pdf
